# Supplementary material for: The Mode of SN38 Derivatives Interacting with Nicked DNA Mimics Biological Targeting of Topo I Poisons
Source: Int J Mol Sci. 2021 Jul 12;22(14):7471. doi: 10.3390/ijms22147471 (PMC8303725; doi:10.3390/ijms22147471)
Supplement: Supplementary file 1 [file ijms-22-07471-s001.zip]

Archive with 1 entries (1 files):
- ijms-1293299-supplementary.pdf
